# Supplementary material for: Iridium-Based Nanohybrids: Synthesis, Characterization, Optical Limiting, and Nonlinear Optical Properties
Source: Nanomaterials (Basel). 2023 Jul 22;13(14):2131. doi: 10.3390/nano13142131 (PMC10385205; doi:10.3390/nano13142131)
Supplement: Supplementary file 1 [file nanomaterials-13-02131-s001.zip]

Archive with 1 entries (1 files):
- nanomaterials-2508792-supplementary.pdf
